# Supplementary material for: Reaction-driven magmatic crystallisation at the Maoniuping carbonatite
Source: Nat Commun. 2025 Aug 4;16:7159. doi: 10.1038/s41467-025-62009-0 (PMC12322019; doi:10.1038/s41467-025-62009-0)
Supplement: Supplementary file 2 — Supplementary Data 1 [file 41467_2025_62009_MOESM2_ESM.xlsx]

## Sheet: Amp major elements
Mineral	Amphibole of		Amphibole of generation I (core)
	generation I (edge)
Point	1	12	2	3	4	5	6	7	8	9	10	11
SiO2	55.6	55.1	55.6	55.5	55.4	55.4	55.2	54.9	55	55.3	56.1	55.2
TiO2	0.11	0.03	0.03	0.05	0.16	0.07	0.15	0.14	0.07	0.26	0.14	0.02
Al2O3	1.12	1.11	0.79	0.77	0.83	0.77	0.87	0.88	0.82	0.84	0.46	0.81
MnO	0.4	0.43	0.65	0.6	0.67	0.63	0.73	0.73	0.68	0.65	1.06	0.72
FeO	16.7	15.5	11.1	11.9	12	12.1	11	11.2	11.8	12.1	11.4	11.5
MgO	12.6	12.9	16.2	15.5	15.3	15.7	16.1	15.6	15.4	15.4	15.7	15.9
CaO	2.05	2.49	5.51	5.07	5.1	5.53	5.85	6.02	5.09	4.82	3.75	5.43
Na2O	7.51	6.72	5.95	5.92	6.23	5.78	5.43	5.43	6.28	6.33	6.97	5.93
K2O	1.45	1.27	1.23	1.38	1.25	1.43	1.33	1.38	1.39	1.21	1.32	1.33
F	2.44	2.34	2.57	2.45	2.31	2.59	2.37	2.14	2.41	2.64	2.68	2.2
Total	100	97.8	99.5	99.1	99.3	100	99	98.4	98.9	99.5	99.5	99.1
Calculated parameters using the method of Locock (2014)
T (ideally 8 apfu)
Si	8.3	8.19	7.98	8.01	8.01	7.97	7.96	8	8	7.98	8.05	7.96
C (ideally 5 apfu)
Al	0.2	0.2	0.12	0.13	0.14	0.1	0.11	0.15	0.14	0.13	0.08	0.1
Fe3+	0	0	0.31	0.36	0.26	0.34	0.32	0.14	0.24	0.34	0.46	0.36
Fe2+	1.98	1.93	1.03	1.08	1.2	1.12	1.01	1.22	1.2	1.12	0.91	1.03
Mg	2.81	2.85	3.46	3.35	3.3	3.36	3.46	3.38	3.34	3.31	3.37	3.43
B (ideally 2 apfu)
Ca	0.33	0.4	0.85	0.78	0.79	0.85	0.91	0.94	0.79	0.75	0.58	0.84
Na	1.51	1.58	1.15	1.22	1.21	1.15	1.1	1.06	1.21	1.25	1.42	1.16
A (from 0 to 1 apfu)
Na	0.67	0.36	0.51	0.44	0.54	0.46	0.42	0.47	0.56	0.52	0.52	0.5
K	0.28	0.24	0.23	0.25	0.23	0.26	0.25	0.26	0.26	0.22	0.24	0.25
W (ideally 2 apfu)
OH	0.85	0.9	0.83	0.88	0.94	0.82	0.92	1.01	0.89	0.8	0.78	1
F	1.15	1.1	1.17	1.12	1.06	1.18	1.08	0.99	1.11	1.21	1.22	1

## Sheet: Cpx major elements
Sample No.	Na2O	MgO	Al2O3	SiO2	FeO	TiO2	MnO	CaO	Total	Si	Al	Fe3+	Fe2+	Mg	Ca	Na	Di(%)	Ae(%)	Hd(%)
Aegirine in the nordmarkite
701-q2-1	11.64	1.15	0.67	52.07	26.24	0.04	0.09	2.58	94.48	2.04	0.03	0.77	0.09	0.07	0.11	0.89	6.77	89.1	4.15
701-q2-2	12.71	0.42	0.82	51.74	28.03	0.1	0.01	1.11	94.94	2.02	0.04	0.89	0.03	0.02	0.05	0.96	2.42	95.4	2.18
701-q2-3	11.65	1.41	0.6	52.04	26	0.04	0.14	2.84	94.72	2.03	0.03	0.79	0.06	0.08	0.12	0.88	8.2	88.1	3.67
701-q3-1	11.02	1.78	0.7	52.71	25.4	0.09	0.23	3.89	95.82	2.04	0.03	0.71	0.12	0.1	0.16	0.83	10.4	83.7	5.93
701-q3-2	10.64	1.87	0.65	51.96	25.24	0.1	0.19	4.19	94.84	2.04	0.03	0.7	0.13	0.11	0.18	0.81	11.1	82.1	6.78
701-q4-3	12.83	0.32	0.67	52.21	27.84	0.11	0	0.63	94.61	2.04	0.03	0.86	0.05	0.02	0.03	0.97	1.87	97.4	0.77
701-q4-4	12.87	0.36	0.77	52.35	27.38	0.28	0.01	0.81	94.83	2.04	0.04	0.84	0.05	0.02	0.03	0.97	2.08	96.6	1.28
Aegirine replaced by arfvedsonite in the thick veins of the top unit
723-q3-1	10.51	2.2	0.63	52.39	25.35	0.11	0.19	5.14	96.52	2.02	0.03	0.71	0.11	0.13	0.21	0.79	12.7	78.7	8.61
723-q3-2	10.04	2.66	0.67	52.24	24.88	0.07	0.23	5.79	96.58	2.01	0.03	0.69	0.11	0.15	0.24	0.75	15.4	75.8	8.72
723-q2-5	10.82	1.95	0.74	52.4	24.9	0.07	0.2	4.37	95.45	2.04	0.03	0.7	0.11	0.11	0.18	0.82	11.3	81.8	6.92
723-q2-6	11.17	1.94	0.69	52.56	25.76	0.11	0.14	3.97	96.34	2.02	0.03	0.75	0.08	0.11	0.16	0.83	11.2	83.6	5.26
Fresh aegirine in the thick veins of the top unit
724-Q5-3	11	2.35	0.65	53.54	25.29	0.14	0.24	4.76	97.97	2.03	0.03	0.72	0.08	0.13	0.19	0.81	13.3	80.7	6.04
724-Q5-4	11.6	1.99	0.73	53.32	24.88	0.08	0.19	3.77	96.56	2.04	0.03	0.75	0.05	0.11	0.15	0.86	11.2	84.8	4.04
724-Q5-1	9.81	3.48	0.64	54.13	23.25	0.14	0.37	7.37	99.19	2.03	0.03	0.62	0.1	0.19	0.3	0.71	19.3	70.7	10.1
724-Q5-2	9.7	3.74	0.58	53.92	23.53	0.17	0.45	7.33	99.42	2.02	0.03	0.64	0.1	0.21	0.29	0.7	20.9	70.5	8.55
Aegirine replaced by arfvedsonite in the veinlets of the middle unit
MNP18409-2-1-Q1-3	12.3	1.33	0.6	52.42	27.58	0.02	0.03	1.35	95.63	2.03	0.03	0.84	0.05	0.08	0.06	0.92	7.52	90.4	2.03
MNP18409-2-1-Q1-4	10.69	1.76	0.59	53.26	26.54	0.15	0.18	2.09	95.26	2.09	0.03	0.6	0.27	0.1	0.09	0.81	11.1	87.3	1.62
Aegirine bearing with feldspar in the middle unit
MNP18409-2-2-q2-1	12.19	1.29	0.59	54.16	28.65	0	0.11	1.33	98.32	2.05	0.03	0.77	0.13	0.07	0.05	0.89	7.38	90.7	1.91
MNP18409-2-2-q2-2	11.01	2.01	0.55	53.96	27.4	0.12	0.22	2.13	97.4	2.07	0.02	0.65	0.23	0.11	0.09	0.82	12	85.2	2.85
Fresh aegirine in the stockworks of the bottom unit
MNP18409-1-4-Q3-3	12.06	1.57	0.57	53.89	28.53	0.16	0.12	1.64	98.54	2.03	0.03	0.78	0.11	0.09	0.07	0.88	8.9	88.9	2.22
MNP18409-1-4-Q3-4	12.9	0.59	0.69	53.97	29.26	0.07	0.1	0.54	98.12	2.04	0.03	0.83	0.09	0.03	0.02	0.95	3.36	95.5	1.15
MNP18409-1-4-Q2-1	11.81	1.44	0.65	53.82	28.05	0.04	0.14	1.56	97.51	2.05	0.03	0.74	0.16	0.08	0.06	0.87	8.41	89.7	1.86
MNP18409-1-4-Q2-2	12.05	1.5	0.71	53.59	28.03	0.24	0.18	1.77	98.07	2.03	0.03	0.78	0.1	0.08	0.07	0.88	8.62	90.1	1.31
Altered aegirine in the stockwork of the bottom unit
MNP18409-1-1-Q1-5	10.55	2.14	0.69	53.54	26.25	0.19	0.21	2.57	96.14	2.08	0.03	0.59	0.26	0.12	0.11	0.79	13.2	84.9	1.81
MNP18409-1-1-Q1-6	11.22	2.26	0.74	52.39	26.39	0.03	0.24	2.6	95.87	2.03	0.03	0.76	0.1	0.13	0.11	0.84	13.1	84.6	2.27
MNP18409-1-1-Q2-1	10.64	2.3	0.72	54.12	26.09	0.13	0.26	2.69	96.95	2.08	0.03	0.59	0.25	0.13	0.11	0.79	13.9	83.8	2.22
MNP18409-1-1-Q2-2	11.17	1.98	0.7	53.84	26.77	0.17	0.17	2.3	97.1	2.06	0.03	0.66	0.2	0.11	0.09	0.83	11.8	86.3	1.94
MNP18409-1-1-Q3-2	11.19	1.98	0.66	54.29	26.68	0	0.22	2.29	97.31	2.07	0.03	0.65	0.2	0.11	0.09	0.83	11.7	86.3	1.98
MNP18409-1-1-Q3-3	11.27	2.17	0.72	53.04	26.91	0.13	0.17	2.45	96.86	2.03	0.03	0.73	0.13	0.12	0.1	0.84	12.6	85	2.37
Sample No.	Na2O	MgO	Al2O3	SiO2	FeO	TiO2	MnO	CaO	Total	Si	Al	Fe3+	Fe2+	Mn	Mg	Ca	Na	Di(%)	Ae(%)	Hd(%)	Jh(%)
Aegirine-augite that contains feldspar in the top unit
724-Q1-1	4.88	6.67	0.63	52.47	16.79	0.08	0.94	15.05	97.51	2.03	0.03	0.28	0.26	0.03	0.38	0.62	0.37	37.09	35.28	24.86	2.77
724-Q1-2	4.83	6.81	0.63	52.58	16.9	0.1	1.04	15.2	98.09	2.02	0.03	0.29	0.25	0.03	0.39	0.62	0.36	37.36	34.46	25.45	2.73
724-Q1-3	4.9	6.85	0.64	52.81	16.73	0.1	0.9	15.15	98.08	2.02	0.03	0.28	0.25	0.03	0.39	0.62	0.36	37.53	34.93	24.78	2.76
724-Q1-4	5.02	6.58	0.52	52.76	17.32	0.18	0.84	14.78	98	2.03	0.02	0.29	0.27	0.03	0.38	0.61	0.37	37.34	37.1	23.24	2.32
724-Q1-5	5.07	6.44	0.62	52.69	17.08	0.2	0.95	14.55	97.6	2.03	0.03	0.27	0.28	0.03	0.37	0.6	0.38	37.02	37.91	22.27	2.8
Coarse-grained aegirine-augite in the thick veins of the top unit
719-Q1-1 L1	5.83	7.22	0.68	53.59	15.77	0	0.96	14.5	98.55	2.02	0.03	0.35	0.15	0.03	0.41	0.59	0.43	39.69	41.71	15.63	2.97
719-Q1-1 L2	6.07	7.3	0.59	54.07	17	0.12	0.85	13.98	99.98	2.01	0.03	0.38	0.15	0.03	0.41	0.56	0.44	40.97	44.34	12.06	2.63
719-Q1-1 L3	6.05	7.02	0.68	52.83	16.19	0.08	0.76	14.03	97.64	2.01	0.03	0.39	0.12	0.02	0.4	0.57	0.45	39.78	44.63	12.54	3.04
719-Q1-1 L4	5.39	6.77	0.69	52.87	16.38	0.08	0.82	14.28	97.28	2.03	0.03	0.3	0.23	0.03	0.39	0.59	0.4	38.5	39.85	18.55	3.1
719-Q1-1 L5	5.53	6.92	0.62	53.3	16.79	0.05	0.81	14.56	98.58	2.02	0.03	0.33	0.2	0.03	0.39	0.59	0.41	38.72	40.23	18.32	2.72
719-Q1-1 L6	5.47	6.72	0.7	53.4	17.19	0.16	0.73	14.36	98.73	2.03	0.03	0.31	0.24	0.02	0.38	0.58	0.4	38.21	40.42	18.24	3.13
719-Q1-1 L7	5.48	6.75	0.61	53.12	17.35	0.06	0.8	14.32	98.49	2.02	0.03	0.33	0.22	0.03	0.38	0.58	0.4	38.53	40.64	18.07	2.75
719-Q1-1 L8	5	6.75	0.61	52.87	17.34	0.05	0.74	15.01	98.37	2.02	0.03	0.3	0.26	0.02	0.38	0.62	0.37	37.46	36.1	23.78	2.66
719-Q3-1 L1	6.11	7.16	0.25	53.08	16.71	0.12	1.13	13.25	97.81	2.02	0.01	0.39	0.14	0.04	0.41	0.54	0.45	42.4	47.08	9.34	1.18
719-Q3-1 L2	5.28	5.85	0.7	52.81	18.01	0	0.91	14.39	97.95	2.03	0.03	0.3	0.29	0.03	0.34	0.59	0.39	34.94	41.04	20.73	3.3
719-Q3-1 L3	5.13	6.07	0.75	53.08	18.21	0.14	1	14.62	99	2.03	0.03	0.29	0.3	0.03	0.35	0.6	0.38	35.35	38.83	22.37	3.46
719-Q3-1 L4	5.01	6.44	0.65	52.84	16.96	0.11	0.96	14.96	97.93	2.03	0.03	0.27	0.27	0.03	0.37	0.62	0.37	36.36	36.81	23.94	2.89
719-Q3-1 L5	5.95	6.37	0.74	53.39	17.57	0.08	0.93	13.39	98.42	2.03	0.03	0.34	0.22	0.03	0.36	0.55	0.44	38.42	46.67	11.37	3.53
719-Q3-1 L6	5.01	6.73	0.69	53.21	16.66	0.19	0.9	15.12	98.51	2.03	0.03	0.27	0.26	0.03	0.38	0.62	0.37	37.09	35.92	23.97	3.02
719-Q3-1 L7	4.93	6.64	0.68	53.26	17.35	0.15	1	15.22	99.23	2.02	0.03	0.28	0.27	0.03	0.38	0.62	0.36	36.66	35.41	24.96	2.97
719-Q3-1 L8	5.46	7.17	0.42	53.65	16.7	0.06	1.08	14.42	98.96	2.03	0.02	0.32	0.21	0.03	0.4	0.58	0.4	40.14	39.73	18.28	1.84
Needle-like aegirine-augite in the top unit
716-Q1-1 L1	6.17	5.95	0.79	52.42	16.71	0.14	0.54	12.86	95.58	2.05	0.04	0.33	0.21	0.02	0.35	0.54	0.47	37.61	50.73	7.72	3.93
716-Q1-1 L2	5.88	6.35	0.69	53.02	17.95	0.21	0.71	13.65	98.46	2.02	0.03	0.36	0.21	0.02	0.36	0.56	0.43	38.02	45.78	12.92	3.27
716-Q1-1 L3	6.09	6.09	0.75	53.13	17.6	0.14	0.66	13.18	97.64	2.04	0.03	0.34	0.22	0.02	0.35	0.54	0.45	37.68	49	9.64	3.67
716-Q1-1 L4	6.19	5.94	0.76	53.08	17.77	0.45	0.63	13.02	97.84	2.03	0.03	0.34	0.23	0.02	0.34	0.53	0.46	37.36	50.63	8.23	3.78
716-Q1-1 L5	6.24	6.35	0.66	53.3	18.12	0.06	0.61	13.26	98.6	2.02	0.03	0.39	0.19	0.02	0.36	0.54	0.46	38.7	49.5	8.62	3.19
Aegirine-augite in the veinlets of the middle unit
MNP18409-2-2-q1-1	6.44	5.44	0.63	54.97	19.76	0.12	0.53	6.69	94.58	2.19	0.03	0.09	0.57	0.02	0.32	0.28	0.5	31.83	48.98	15.84	2.93
MNP18409-2-2-q1-2	6.55	5.36	0.61	54.56	20.58	0.03	0.51	6.2	94.4	2.18	0.03	0.12	0.56	0.02	0.32	0.27	0.51	31.43	49.95	17.79	2.84
MNP18409-2-2-q1-3	6.79	5.28	0.79	54.81	20.26	0.06	0.53	6.06	94.58	2.18	0.04	0.13	0.54	0.02	0.31	0.26	0.52	30.82	51.58	14.81	3.64
MNP18409-2-2-q1-4	7.33	5.73	0.5	54.46	19.42	0	0.61	5.83	93.88	2.16	0.02	0.22	0.43	0.02	0.34	0.25	0.56	33.43	55.61	7.95	2.32

## Sheet: Amp trace elements
Supple Table 2 In situ trace elements (ppm) by LA-ICP-MS for different types of aegirine, aegirine–augite, amphibole, and calcite in the Maoniuping deposit
Sample No.	Ti	Rb	Sr	Ba	Y	Zr	Nb	La	Ce	Pr	Nd	Sm	Eu	Gd	Tb	Dy	Ho	Er	Tm	Yb	Lu	Hf	Ta	Pb	Th	U	ΣREE	LREE	HREE	LREE/HREE	LaN/YbN
Fresh amphibole within I-type veins in the top unit
DGD18505-1-1q3-amp-1	400	6.9	97.1	1.09	1.65	13.7	2.6	2.6	10.5	1.67	7.9	1.37	0.37	0.71	0.11	0.55	0.08	0.27	0.08	0.99	0.3	1.02	0	3.92	0	0	27.5	24.4	3.09	7.91	1.88
DGD18505-1-1q3-amp-2	420	7.58	105	0.85	1.65	10	1.04	2.62	10.3	1.54	6.77	1.25	0.31	0.83	0.07	0.37	0.08	0.2	0.09	1.24	0.35	0.9	0	3.11	0	0	26	22.8	3.22	7.07	1.52
DGD18505-1-1q3-amp-3	507	5.79	104	0.86	1.56	14.8	2.23	2.48	9.52	1.63	6.86	1.24	0.31	0.63	0.1	0.49	0.08	0.2	0.08	1.37	0.36	1.1	0.02	4.04	0	0	25.3	22	3.31	6.65	1.3
DGD18505-1-1q3-amp-4	255	8.17	105	0.79	1.7	9.7	0.37	2.32	9.03	1.44	6.57	1.32	0.27	0.81	0.08	0.37	0.06	0.31	0.08	1.35	0.31	0.49	0	3.3	0	0	24.3	20.9	3.36	6.23	1.23
DGD18505-1-1q3-amp-5	305	8.21	90	0.72	1.8	12.8	1.29	2.34	9.47	1.6	7.2	1.58	0.33	0.88	0.1	0.61	0.05	0.28	0.08	0.95	0.26	0.86	0.01	8.62	0	0	25.7	22.5	3.23	6.97	1.76
DGD18505-1-1q3-amp-6	472	7.3	117	0.86	1.86	11.8	0.81	2.69	10.4	1.6	6.92	1.21	0.36	0.71	0.08	0.3	0.06	0.27	0.09	1.35	0.37	0.85	0.01	3.4	0	0	26.4	23.2	3.24	7.15	1.43
Fresh amphibole within III-type veins in the top unit
DGD18505-3-3ampf-1	484	6.01	54.9	7.15	2.97	31.9	3.96	1.95	9.22	1.61	7.7	1.61	0.5	1.11	0.13	0.73	0.11	0.31	0.08	0.84	0.2	8.02	0.11	3.56	0.03	0.03	26.1	22.6	3.51	6.44	1.67
DGD18505-3-3ampf-2	312	7.85	98	3.07	1.74	12.2	0.63	2.49	9.86	1.49	7.04	1.63	0.29	0.71	0.09	0.5	0.08	0.21	0.08	1.35	0.36	1.08	0.01	3.38	0	0.01	26.2	22.8	3.37	6.77	1.32
DGD18505-3-3ampf-3	438	7.03	96.3	4.96	1.96	11.5	1.42	2.5	9.73	1.54	7.39	1.44	0.39	0.85	0.1	0.43	0.08	0.33	0.09	1.14	0.34	1.25	0.04	3.94	0	0.01	26.3	23	3.36	6.85	1.57
DGD18505-3-3ampf-4	249	8.1	94.1	4.99	1.73	11.1	0.51	2.49	9.68	1.49	6.78	1.07	0.29	0.75	0.06	0.36	0.07	0.39	0.09	1.11	0.32	0.68	0.02	5.94	0	0.01	24.9	21.8	3.14	6.93	1.61
DGD18505-3-3ampf-5	355	6.41	75.4	2.2	2.87	12.3	2.59	2.04	9.39	1.52	7.75	1.6	0.44	1.29	0.14	0.88	0.1	0.39	0.1	1.1	0.31	1.48	0.01	3.55	0	0.01	27.1	22.7	4.31	5.28	1.33
DGD18505-3-3ampf-6	600	5.82	109	0.97	1.67	60.9	3.97	2.92	11.3	1.54	7.55	1.29	0.32	0.72	0.08	0.29	0.07	0.31	0.09	1.36	0.32	8.81	0.02	3.85	0.01	0	28.2	24.9	3.25	7.68	1.54
Fresh amphibole within II-type veins in the top unit
DGD18505-2-4q1-ampf-1	518	6.47	57.9	6.34	1.64	15	3.99	2.41	10.2	1.41	7.11	1.47	0.37	0.75	0.11	0.52	0.05	0.19	0.04	0.67	0.18	1.49	0.01	4.7	0.01	0.04	25.4	22.9	2.52	9.1	2.59
DGD18505-2-4q1-ampf-2	368	12.7	93	12.6	2.91	16.1	2.39	2.81	11.9	1.84	8.76	2	0.46	0.99	0.12	0.57	0.14	0.46	0.09	1.27	0.3	1.58	0	8.44	0.01	0	31.7	27.8	3.93	7.08	1.59
DGD18505-2-4q1-ampf-3	522	5.91	60.1	1.55	1.4	12	3.42	1.75	7.5	1.18	6.17	0.93	0.25	0.78	0.06	0.38	0.04	0.21	0.06	0.72	0.23	1.46	0.02	2.53	0	0	20.3	17.8	2.49	7.14	1.75
DGD18505-2-4q1-ampf-4	366	7.92	125	0.83	1.62	15.8	1.16	2.73	11.2	1.59	6.89	1.05	0.29	0.61	0.07	0.42	0.09	0.25	0.07	1.44	0.36	2.04	0.01	3.74	0	0	27	23.7	3.3	7.18	1.35
DGD18505-2-4q1-ampf-5	505	5.8	68.5	1.18	1.33	11.1	2.8	1.96	7.92	1.37	6.18	1.19	0.29	0.68	0.09	0.35	0.06	0.2	0.05	0.83	0.22	1.05	0.01	2.68	0.01	0	21.4	18.9	2.47	7.65	1.7
DGD18505-2-4q1-ampf-6	245	8.06	117	0.96	1.45	8.49	0.6	2.27	9.03	1.35	5.97	1.04	0.28	0.63	0.07	0.32	0.07	0.26	0.09	1.37	0.36	0.45	0.01	3.52	0	0	23.1	19.9	3.16	6.3	1.19
Fresh amphibole within IV-type veins in the top unit
DGD18505-4-2ampf-1B	493	7.57	114	1.6	1.8	11.6	1.12	3.03	11.3	1.69	7.12	1.43	0.28	0.63	0.08	0.41	0.07	0.31	0.1	1.07	0.32	1.37	0.01	3.73	0.01	0.01	27.9	24.9	3	8.3	2.03
DGD18505-4-2ampf-2H	413	7.53	113	3.7	2.66	276	2.12	3.73	14.5	2.43	10.9	1.85	0.43	1.27	0.13	0.76	0.12	0.39	0.1	1.68	0.54	26.8	0.02	3.47	0.01	0.01	38.8	33.8	5	6.76	1.59
DGD18505-4-2ampf-3B	557	7.84	110	17.7	4.18	12.4	2.24	4.11	11	1.98	8.93	1.79	0.55	1.01	0.13	0.96	0.18	0.49	0.14	1.43	0.47	2.76	0.02	17.8	0.01	0.17	33.2	28.3	4.81	5.89	2.06
DGD18505-4-2ampf-4H	511	7.94	120	6.45	2.26	23	1.29	3.12	11.4	1.71	8.23	1.48	0.35	0.85	0.09	0.6	0.08	0.45	0.13	1.49	0.41	4.66	0.02	5.46	0	0.04	30.4	26.3	4.1	6.41	1.51
DGD18505-4-2ampf-5B	347	6.51	84.7	4.05	2.28	12.3	1.86	2.86	9.95	1.54	7.32	1.46	0.4	0.86	0.12	0.5	0.1	0.31	0.07	1.18	0.27	1.04	0	8.73	0.01	0.02	26.9	23.5	3.41	6.9	1.74
DGD18505-4-2ampf-6H	404	7.47	97.1	0.81	1.71	10.8	1.03	2.68	10.1	1.52	6.64	1.37	0.34	0.76	0.08	0.42	0.06	0.29	0.09	1.19	0.33	1.1	0.02	3.1	0	0	25.9	22.7	3.23	7.02	1.61
Coarse-grained amphibole replacing aegirine within the thick veins in the top unit (from Jia and Liu, 2020)
723-1-1	484	5.8	55.5	3.15	3	21	2.81	2.03	8.32	1.46	7.88	1.94	0.42	1.33	0.14	0.82	0.13	0.38	0.11	1.12	0.3	1.94	0.01	4.88	0.03	0.01	26.4	22	4.33	5.09	1.3
723-1-2	532	6.18	75.2	9.5	3.72	62.6	5.09	2.83	12.4	2.04	11	3	0.7	1.83	0.26	1.07	0.19	0.51	0.1	1.23	0.36	7.31	0.03	32.6	0.06	0.33	37.6	32	5.54	5.78	1.66
723-4-3	597	6.64	171	6.44	8.3	260	5.89	3.83	14.3	2.58	15	3.69	1	2.84	0.34	2.03	0.33	1	0.17	1.87	0.46	28.6	0.04	8.67	0.06	0.03	49.5	40.4	9.04	4.47	1.47
723-4-1	603	7.38	264	17.4	5.56	268	2.07	4.86	18.1	2.87	14.7	3.25	0.77	2.14	0.25	1.26	0.24	0.73	0.15	2.31	0.68	21.9	0.1	11.3	0.06	0.03	52.3	44.6	7.76	5.75	1.51
amphibole of generation II (edge) in top unit
3271-01-01	403	7.1	121	1.38	1.77	14.5	1.18	2.96	10.7	1.6	7.21	1.28	0.33	0.74	0.07	0.33	0.07	0.27	0.08	1.41	0.39	1.79	0.01	5.66	0	0	27.5	24.1	3.37	7.16	1.5
3271-01-03	485	8.06	119	186	1.85	10.6	3.2	2.89	10.5	1.6	7.04	1.55	0.31	0.74	0.09	0.47	0.09	0.26	0.07	1.13	0.29	1.23	0.01	7.66	0.01	0.01	27	23.9	3.14	7.59	1.84
3272-04-01	361	7.38	119	0.83	1.41	8.35	0.94	2.6	9.58	1.43	6.82	1.14	0.3	0.63	0.07	0.32	0.07	0.22	0.08	1.12	0.32	0.6	0.01	3.01	0	0	24.7	21.9	2.82	7.76	1.67
3272-04-02	257	8.1	110	0.9	1.42	9.45	0.57	2.52	9.14	1.42	6.5	1.18	0.39	0.58	0.08	0.39	0.08	0.2	0.07	1.22	0.32	0.78	0	3.48	0	0	24.1	21.1	2.94	7.2	1.48
3272-01-01	485	6.13	108	3.13	1.92	10.9	3.51	3.63	13.4	2.88	6.9	1.36	0.37	0.69	0.11	0.4	0.07	0.31	0.07	1.14	0.28	1.07	0.02	29.3	0.02	0.03	31.6	28.6	3.06	9.34	2.29
amphibole of generation II (core) in top unit
3272-01-02	358	7.34	143	1.03	1.52	9.75	1.75	2.92	10.3	1.52	7.57	1.31	0.34	0.49	0.09	0.32	0.07	0.32	0.08	1.14	0.31	0.7	0.01	3.68	0	0	26.8	24	2.83	8.48	1.83
3271-01-02	427	7.45	131	2.35	2.09	243	5.6	3.47	13.2	2.18	9.75	1.96	0.44	1.14	0.13	0.57	0.09	0.31	0.08	1.34	0.35	27.1	0.01	3.88	0.01	0.01	35	31	4	7.76	1.86
3271-01-04	348	7.75	142	1.6	1.39	8.54	1.69	2.6	9.5	1.51	7.03	1.05	0.25	0.69	0.06	0.36	0.06	0.24	0.07	1.13	0.3	0.67	0.01	3.72	0	0.01	24.9	21.9	2.92	7.51	1.66
3272-04-03	485	8.47	177	1.92	1.59	11.2	2.38	3.16	11.6	1.83	8.23	1.62	0.34	0.73	0.08	0.38	0.08	0.31	0.09	1.03	0.25	0.77	0	4.65	0	0	29.7	26.8	2.93	9.14	2.21
3272-04-04	417	8.22	173	4.21	1.37	13.1	2.84	2.81	10.3	1.61	7.24	1.24	0.31	0.69	0.08	0.4	0.06	0.27	0.07	1.15	0.26	0.9	0.01	5.16	0.01	0.01	26.5	23.6	2.98	7.9	1.75
amphibole of generation I (edge) in top unit
742-2-1	372	8.5	162	46.1	16.4	11.9	4.11	4.04	14.5	1.95	10.5	2.42	1.13	2.17	0.34	2.21	0.42	1.42	0.24	2.18	0.43	0.82	0.22	380	0.39	0.4	43.9	34.5	9.41	3.67	1.33
742-3--1	460	7.18	74.7	11.7	2.73	11.9	3.78	2.32	10.2	1.66	8.96	1.93	0.48	1.43	0.14	0.77	0.11	0.37	0.09	1.23	0.33	1.44	0.01	15.6	0.07	0.02	30	25.5	4.47	5.7	1.35
742-4-1	622	5.87	40	0.92	2.68	12.2	4.09	1.43	7.46	1.47	7.78	2.07	0.49	1.17	0.16	0.71	0.12	0.33	0.07	0.98	0.25	2.12	0.01	2.03	0.01	0	24.5	20.7	3.79	5.45	1.04
742-4-3	370	6.81	149	0.92	1.44	11.2	2.97	2.95	10.8	1.63	7.92	1.12	0.27	0.75	0.09	0.39	0.05	0.3	0.1	1.16	0.3	0.66	0.02	8.55	0	0	27.9	24.7	3.13	7.9	1.83
742-4-6	346	6.8	154	1.02	1.2	12.2	2.27	2.86	10.3	1.67	8.07	1.38	0.29	0.68	0.05	0.3	0.06	0.2	0.06	0.99	0.28	0.83	0.01	4.76	0	0	27.2	24.6	2.62	9.39	2.08
amphibole of generation I (core) in top unit
742-4-4	521	6.77	153	1.33	1.08	12	3.88	3.12	11.2	1.54	7.46	1.09	0.29	0.55	0.06	0.26	0.05	0.17	0.05	0.88	0.22	1.39	0.02	4.52	0	0	26.9	24.6	2.23	11	2.55
742-4-5	319	7.77	171	1.74	1.31	14.5	2.69	2.81	11.3	1.77	8.26	1.6	0.29	0.57	0.06	0.38	0.08	0.24	0.07	1.05	0.28	1.04	0.01	4.62	0.01	0	28.8	26.1	2.73	9.54	1.91
742-2-2	518	7.92	146	2.68	1.77	47.1	6.47	4.15	15.6	2.48	12.8	2.05	0.41	1.08	0.13	0.54	0.07	0.33	0.07	0.91	0.27	4.63	0.03	6.29	0.01	0.01	40.9	37.5	3.4	11	3.26
742-3-2	428	7.42	168	2.82	2.94	10.6	1.96	3.3	12.2	1.86	9.24	1.66	0.35	0.83	0.09	0.6	0.11	0.4	0.1	1.36	0.31	0.5	0.02	8.18	0.03	0	32.4	28.6	3.79	7.54	1.74
742-4-2	341	6.93	144	8.22	1.8	24.8	3.02	2.86	10.7	1.7	8.26	1.69	0.32	0.66	0.08	0.51	0.07	0.33	0.1	1.22	0.24	2.72	0.02	24.3	0.06	0.01	28.8	25.5	3.2	7.98	1.69

## Sheet: Cpx trace elements
Supple Table 2 In situ trace elements (ppm) by LA-ICP-MS for different types of aegirine, aegirine–augite, amphibole, and calcite in the Maoniuping deposit
Sample No.	Ti	Rb	Sr	Ba	Y	Zr	Nb	La	Ce	Pr	Nd	Sm	Eu	Gd	Tb	Dy	Ho	Er	Tm	Yb	Lu	Hf	Ta	Pb	Th	U	ΣREE	LREE	HREE	LREE/HREE	LaN/YbN
Fresh aegirine-augite within I-type veins in the top unit
DGD18505-1-1agt-1	292	0.04	194	0.03	13.4	167	0.16	10.2	49.3	9.2	50.6	11.2	2.86	7.91	0.87	4.61	0.65	1.68	0.37	4.29	1.23	12.2	0	2.62	0.01	0	155	133	21.6	6.17	1.7
DGD18505-1-1agt-2	298	0.06	181	0	13.2	164	0.15	9.16	44.4	8.75	48	11.6	2.73	7.11	0.91	4.34	0.68	1.95	0.35	4.04	1.1	12.2	0	2.37	0.01	0	145	125	20.5	6.08	1.63
DGD18505-1-1agt-3	305	0	187	0.14	12.5	128	0.29	8.88	44.9	8.55	45.8	10.4	2.73	7.05	0.8	4.08	0.66	1.45	0.3	3.65	0.91	9.67	0	2.21	0.02	0.01	140	121	18.9	6.42	1.75
DGD18505-1-1agt-4	313	0	194	0.05	12.6	133	0.16	9.32	46.4	8.61	48.4	11.2	2.69	7.23	0.8	4.06	0.55	1.6	0.35	3.6	0.97	9.88	0	2.37	0.01	0.03	146	127	19.2	6.6	1.86
Altered aegirine within I-type veins in the top unit
DGD18505-1-1aeg-1	682	0.82	1164	27678	4.57	91.3	2.52	7.62	3.79	0.78	4.13	1.59	1.31	1.4	0.2	1.2	0.2	0.53	0.1	1.05	0.26	14.6	0.02	0.87	0.16	0.2	24.2	19.2	4.95	3.89	5.22
DGD18505-1-1aeg-2	513	4.08	191	15.2	8.93	82.5	6.14	2.77	11.5	1.97	11.4	3.3	0.88	2.88	0.33	1.83	0.34	0.88	0.16	1.56	0.35	10.7	0.03	6.45	0.58	0.26	40.1	31.8	8.35	3.81	1.27
DGD18505-1-1aeg-3	850	0	19.1	0.14	4.62	112	0.13	0.7	4.53	1.22	6.21	2.35	0.71	2.01	0.26	1.45	0.2	0.55	0.11	1.11	0.27	15.4	0	0.27	0.02	0.01	21.7	15.7	5.97	2.63	0.45
DGD18505-1-1aeg-4	768	0	23.2	0.03	5.74	111	0.14	0.94	6.01	1.3	8.02	2.58	0.77	2	0.32	1.51	0.27	0.68	0.12	1.35	0.42	15.6	0.01	0.41	0.03	0.01	26.3	19.6	6.67	2.94	0.5
Fresh aegirine-augite within II-type veins in the top unit
DGD18505-2-2Q1-agt-1	475	0.05	108	0.25	12.8	147	0.19	7.51	36.9	7.09	37.2	8.98	2.33	5.77	0.68	3.58	0.59	1.64	0.28	2.93	0.81	12.8	0.02	1.52	0.03	0.02	116	100	16.3	6.15	1.84
DGD18505-2-2Q1-agt-2	458	0	87.3	0.65	11.6	142	0.11	6.09	29.7	5.82	32.7	7.59	1.85	5.06	0.63	3.55	0.5	1.5	0.26	2.94	0.83	9.13	0.01	1.15	0.04	0.03	99	83.8	15.3	5.49	1.49
DGD18505-2-2Q2-agt-3	825	0.05	183	2.46	11.1	168	1.36	10.8	49.6	8.82	44.8	9.67	2.36	5.79	0.63	2.93	0.52	1.48	0.28	3.68	0.91	11.2	0.02	2.4	0.02	0.02	142	126	16.2	7.77	2.1
Fresh aegirine-augite within III-type veins in the top unit
DGD18505-3-1q2-agt-2	692	0	182	0.26	10.6	144	0.34	9.52	47.5	8.48	45.7	9.33	2.28	5.64	0.6	3.26	0.48	1.55	0.27	3.22	0.82	11.2	0.02	2.23	0.01	0	139	123	15.8	7.75	2.12
DGD18505-3-1q2-agt-3	488	0	167	0.44	9.71	124	0.2	8.94	43.9	8.1	42.1	8.42	2.16	5.8	0.64	3.24	0.49	1.3	0.25	3.08	0.69	12	0.02	2.11	0.01	0	129	114	15.5	7.34	2.08
DGD18505-3-1q2-agt-4	658	0.05	169	0.01	9.76	141	0.41	9.42	45.7	7.85	41.1	8.42	2.01	5.07	0.55	3.12	0.48	1.15	0.24	3.27	0.81	10.9	0.03	1.98	0.01	0	129	114	14.7	7.79	2.07
DGD18505-3-1q1-agt-1	653	0	158	0.38	14.8	155	0.36	11.7	56.9	11.1	60.1	12.7	3.35	9.23	1.05	5.62	0.88	2.11	0.36	3.61	0.84	11.1	0.01	1.95	0.04	0.01	180	156	23.7	6.58	2.33
DGD18505-3-1q1-agt-2	518	0.02	162	0.09	14.2	142	0.32	10.8	57.2	10.8	57.4	13.7	3.29	8.41	0.88	4.79	0.73	1.84	0.33	3.22	0.78	10.6	0.01	2.2	0.03	0.01	174	153	21	7.3	2.4
Altered aegirine within III-type veins in the top unit
DGD18505-3-1q1-aeg-1	771	0.16	23.6	26.3	7.77	216	0.99	2.06	7.8	1.69	10.6	3.29	0.96	3.03	0.37	2.12	0.31	0.86	0.15	1.55	0.37	16.5	0.01	2.3	0.11	0.04	35.2	26.4	8.76	3.01	0.95
DGD18505-3-1q1-aeg-2	844	0	23.8	0.57	3.99	195	0.21	1.01	6.17	1.3	8.26	1.99	0.6	1.82	0.21	1.05	0.16	0.54	0.11	1.14	0.32	16.1	0.01	0.48	0.02	0	24.7	19.3	5.35	3.61	0.64
DGD18505-3-1q1-aeg-3	752	14	14.9	20.2	5.63	168	2.21	0.97	4.1	1	6	2.7	0.77	2.37	0.3	1.7	0.3	0.76	0.14	1.85	0.44	15.7	0	2.27	0.1	0.06	23.4	15.5	7.86	1.98	0.38
Fresh aegirine within IV-type veins in the top unit
DGD18505-4-Q1-aegf-1	738	0.35	16.7	2.81	3.89	95	0.27	0.84	3.54	0.74	4.52	1.67	0.5	1.63	0.19	0.99	0.2	0.44	0.08	0.95	0.27	15.7	0	0.29	0.06	0.01	16.5	11.8	4.74	2.49	0.63
DGD18505-4-Q1-aegf-2	752	0.12	17.2	0.41	4.64	109	0.09	0.69	4.56	1.05	6.75	2.65	0.66	1.71	0.29	1.33	0.25	0.59	0.1	1.1	0.33	16.5	0	0.45	0.03	0	22	16.4	5.69	2.87	0.45
DGD18505-4-Q1-aegf-3	786	0.14	18.6	2.23	5.59	103	0.2	0.78	4.86	1.05	6.86	2.59	0.63	1.99	0.31	1.66	0.25	0.65	0.11	1.51	0.33	17.8	0.01	0.85	0.06	0.02	23.6	16.8	6.8	2.47	0.37
DGD18505-4-Q1-aegf-4	723	0.03	18	0.01	4.09	82.5	0.07	0.61	4.27	0.98	6.46	2.04	0.61	1.41	0.24	1.34	0.2	0.6	0.12	1.21	0.36	15.5	0	0.25	0.01	0	20.4	15	5.48	2.73	0.36
Altered aegirine within IV-type veins in the top unit
DGD18505-4-Q2-aeg-2	780	9.64	38.5	0.71	6.86	140	0.57	1.61	7.88	1.73	9.44	3.57	0.98	2.9	0.34	2.4	0.34	0.9	0.17	1.96	0.46	16.1	0.01	1.48	0.14	0.04	34.7	25.2	9.47	2.66	0.59
DGD18505-4-Q2-aeg-3	838	0	19.7	8.44	4.19	142	0.35	0.84	5.2	1.08	7.23	2.22	0.78	1.78	0.24	1.23	0.21	0.52	0.09	1.16	0.33	14.5	0.01	1.58	0.09	0.02	22.9	17.4	5.55	3.13	0.52
DGD18505-4-Q2-aeg-4	804	13	22	8.2	6.16	143	1.28	2.81	7.12	1.56	9.56	3.18	0.77	2.44	0.29	1.9	0.29	0.73	0.16	1.34	0.34	14.1	0.01	4.23	0.18	0.1	32.5	25	7.48	3.34	1.51
Altered aegirine within the thick veins in the top unit (from Jia and Liu, 2020)
723-1-3	823	0.06	21.5	2.66	6.25	123	0.13	1	6.29	1.42	9.57	3.48	0.88	2.49	0.33	1.92	0.29	0.75	0.13	1.36	0.36	13.6	0.01	1.12	0.09	0.02	30.3	22.6	7.63	2.97	0.53
723-1-4	749	0.01	24.6	0.21	6.48	123	0.12	5.01	12.4	2	11.2	3.62	0.92	2.72	0.33	1.99	0.31	0.8	0.17	1.86	0.46	14.1	0	0.41	0.02	0.01	43.7	35.1	8.63	4.07	1.93
723-4-4	849	0.08	11.5	0.84	5.64	90.3	0.18	0.46	3.6	0.84	6.07	2.29	0.71	2.01	0.26	1.65	0.23	0.69	0.13	1.42	0.47	12	0.01	1.96	0.04	0	20.8	14	6.86	2.04	0.23
723-4-2	743	1.08	30.9	12.4	5.15	138	0.69	1.59	8.9	1.62	9.47	2.99	0.76	1.97	0.27	1.61	0.26	0.67	0.12	1.68	0.41	14.6	0.01	3.79	0.06	0.02	32.3	25.3	6.98	3.63	0.68
Altered aegirine within the veinlets in the top unit
913-2-4	582	0.66	9.73	594	36.4	71.5	4.2	42.7	34.7	8.22	44.4	9.55	3.55	8.02	1.34	9.08	1.43	4.09	0.58	4.72	0.83	14.8	0.12	80.3	2.29	1.56	173	143	30.1	4.76	6.5
913-2-3	665	0.99	16.1	41.5	4.14	70.8	6	1.15	3.13	0.55	3.07	1.06	0.32	1.07	0.18	1.02	0.15	0.37	0.09	0.83	0.21	13.5	0.12	2.2	0.78	0.2	13.2	9.28	3.92	2.37	0.99
913-1-2	1036	24.3	17	13.1	10.8	89.8	4.76	14.8	30.3	3.06	14.9	4.11	1.08	3.39	0.46	2.72	0.43	1.28	0.25	4.22	1.28	25.3	0.06	1.15	0.45	0.15	82.3	68.2	14	4.86	2.51
Aegirine-augite bearing feldspar within the thick veins in the top unit (Sample 723-2-1 and 723-2-2 are taken from Jia and Liu, 2020)
724-1-1	564	0.12	79.9	67.7	9.2	170	0.66	14.4	41.4	5.78	28.8	6.67	1.64	3.93	0.46	2.64	0.43	1.15	0.26	3.01	0.8	14.6	0.01	19.7	2.13	0.41	111	98.7	12.7	7.79	3.43
724-1-2	923	0.06	207	0.09	11	146	0.63	11.6	49.4	8.72	43	9.81	2.28	5.39	0.61	3	0.5	1.51	0.27	3.38	0.88	9.37	0.03	2.29	0.03	0.01	140	125	15.5	8.03	2.47
723-2-1	880	0.08	11.5	0.28	4.7	89.9	0.28	0.54	3.4	0.82	6.26	2.19	0.68	1.88	0.24	1.38	0.22	0.52	0.1	1.2	0.36	13.4	0	0.23	0.06	0	19.8	13.9	5.9	2.36	0.32
723-2-2	698	0.08	22.3	1.14	6.17	84.5	0.12	1.33	6.7	1.51	9.23	2.59	0.88	2.62	0.33	2.01	0.27	0.87	0.12	1.57	0.42	12.3	0	0.47	0.03	0.02	30.5	22.2	8.22	2.7	0.61
Needle-like aegirine-augite within the thick veins in the top unit
716-1-1	1215	0.26	105	3.09	7.84	159	0.54	7.34	32.1	5.94	34.1	6.92	1.67	4.36	0.49	2.98	0.36	1.18	0.22	2.38	0.51	14.4	0.02	2.94	0.05	0.19	101	88.1	12.5	7.06	2.21
716-1-2	1275	0	155	0.12	11.1	162	0.8	9.46	46.5	8.89	50.6	9.91	2.43	6.56	0.76	3.97	0.57	1.32	0.29	3.23	0.78	10.8	0.04	1.84	0.01	0	145	128	17.5	7.31	2.1
716-1-3	1289	0.03	129	0.02	9.86	155	0.57	8.43	41.4	7.88	44.9	9.47	2.2	5.81	0.74	3.52	0.5	1.39	0.25	2.45	0.6	10.4	0.05	1.64	0.01	0.01	130	114	15.3	7.49	2.47
716-1-4	1776	0.04	138	0	9.42	161	1.5	8.77	43.8	8.32	46.6	9.46	2.22	5.53	0.66	3.09	0.44	1.09	0.19	2.32	0.56	12.3	0.05	1.49	0	0	133	119	13.9	8.58	2.72
716-2-1	856	0	139	0.03	10.5	148	0.26	8.6	42.1	8.07	45.9	9.41	2.32	6.03	0.65	3.57	0.52	1.48	0.24	2.8	0.63	12.8	0.02	1.8	0.01	0.01	132	116	15.9	7.31	2.2
716-2-2	722	0	167	0.01	9.56	129	0.48	9.31	44.4	8.06	44.9	8.18	1.99	4.89	0.52	2.84	0.42	1.26	0.26	3.06	0.8	11.5	0.02	2.01	0.01	0	131	117	14	8.32	2.18
Coarse-grained aegirine-augite within the thick veins in the top unit
719-3-1	1000	0.02	233	0.25	8.99	176	1.14	12.2	50.3	8.42	42.9	6.85	1.63	3.99	0.46	2.23	0.39	1.26	0.23	3.54	0.89	12.8	0.03	2.69	0.01	0.01	135	122	13	9.42	2.47
719-3-2	650	0	240	0.01	11.6	250	0.39	14.3	60.2	9.83	50.5	8.81	1.99	5.3	0.54	3.02	0.48	1.49	0.31	3.84	0.93	25.3	0.01	2.19	0.03	0.01	162	146	15.9	9.14	2.67
719-2-1	257	0	223	0.04	11.5	93.6	0.2	10.1	49.9	9.35	52.3	11.1	2.46	6.77	0.7	4.05	0.54	1.6	0.28	3.41	0.91	7	0.01	2.77	0.02	0.01	154	135	18.3	7.4	2.11
719-2-2	564	0	166	0.24	12	155	0.63	10.1	48.5	8.83	48.5	9.97	2.29	6.16	0.71	3.43	0.5	1.61	0.28	3.1	0.77	19.3	0.01	2.86	0.04	0.01	145	128	16.6	7.74	2.35
Fresh aegirine-augite in the middle unit
922-1-2	552	0	109	0.04	9.25	105	0.09	7.35	35.2	6.27	34.2	7.49	1.78	4.66	0.51	2.98	0.45	1.34	0.22	2.76	0.64	9.18	0.01	1.39	0.01	0.01	106	92.3	13.6	6.81	1.91
922-1-2	467	0.16	70.7	13.1	9.28	109	1.6	4.9	23.7	4.09	25.7	5.78	1.5	4.15	0.54	2.98	0.42	1.01	0.24	2.52	0.66	8.9	0.01	27.8	0.16	0.06	78.3	65.8	12.5	5.25	1.39
922-11-2	550	0.02	107	0.42	9.67	103	0.4	7.18	34.9	6.05	36.4	7.97	1.98	4.89	0.57	3.04	0.45	1.34	0.26	2.92	0.62	9.23	0.01	4.6	0.04	0.01	109	94.5	14.1	6.7	1.76
922-11-1	438	0.05	50	3.3	9.67	107	0.26	3.19	17.8	3.53	23.4	5.95	1.66	4.27	0.52	3.24	0.45	1.38	0.24	2.64	0.64	8.1	0	10.3	0.05	0.03	69	55.6	13.4	4.16	0.87
Altered aegirine within the stockworks in the bottom unit
912-1-2	1009	0	9.52	0.5	3.42	100	0.15	0.47	3.25	0.81	5.41	1.97	0.48	1.27	0.18	1.11	0.16	0.41	0.08	1	0.41	13.3	0	0.14	0.03	0.01	17	12.4	4.63	2.68	0.34
912-1-4	1093	2.09	11.3	8.33	4.77	141	0.99	0.66	3.88	0.92	5.7	1.98	0.47	1.53	0.2	1.28	0.19	0.48	0.08	1.27	0.37	14.3	0.03	0.52	0.13	0.07	19	13.6	5.39	2.53	0.37
912-11-2	1077	0.01	14.4	0.04	4.5	121	0.09	0.7	4.82	1.08	7.28	2.38	0.54	1.68	0.25	1.34	0.18	0.55	0.11	1.23	0.37	14.9	0.01	0.23	0.02	0.01	22.5	16.8	5.71	2.94	0.41
912-2-2	879	0.17	17	10.8	3.94	70.2	0.22	1.05	4.51	0.97	6.19	2.04	0.54	1.31	0.19	1.01	0.17	0.45	0.11	1.43	0.49	11.7	0.01	0.66	0.13	0.03	20.5	15.3	5.17	2.96	0.53
Fresh aegirine within stockworks in the bottom unit
911-1-2	969	0.24	20.8	1.04	4.98	91.3	0.17	1.04	6.26	1.36	8.57	2.64	0.67	1.75	0.25	1.46	0.23	0.65	0.11	1.27	0.42	13.4	0	0.27	0.06	0.01	26.7	20.5	6.15	3.34	0.58
911-1-1	1014	0.53	21.2	33.2	5.18	136	0.92	0.96	5.99	1.28	8.28	2.64	0.59	1.76	0.23	1.1	0.22	0.56	0.11	2.18	0.73	14.1	0.01	1.74	0.41	0.13	26.6	19.7	6.88	2.87	0.31
911-2-1	686	0.31	7.15	126	5.28	44.5	0.81	0.61	2.3	0.55	3.9	1.34	0.42	1.51	0.19	1.15	0.19	0.53	0.09	1.56	0.54	9.71	0.02	1.78	0.26	0.12	14.9	9.13	5.77	1.58	0.28
911-2-2	918	1.38	32.8	28.4	7.22	79.2	2.38	2.35	11.2	2	12.4	3.09	1.03	2.7	0.37	1.9	0.27	0.79	0.12	1.52	0.39	12.4	0.02	1.06	0.42	0.03	40.1	32	8.06	3.97	1.11
Fresh aegirine within veinlets in the top unit
914-2-1	982	0.19	27.1	25.5	5.3	76.9	3.33	2.61	9.32	1.52	8.58	2.35	0.59	1.37	0.22	1.16	0.21	0.59	0.09	1.26	0.27	11.1	0.04	0.6	1.3	0.11	30.1	25	5.17	4.83	1.48
914-2-2	855	5.21	14.2	15.6	8	47	5.44	1.98	7.87	1.37	8.26	2.61	0.7	2.24	0.32	1.95	0.34	0.88	0.15	1.69	0.44	7.7	0.04	0.56	0.73	0.11	30.8	22.8	8.01	2.85	0.84
914-1-1	850	24.2	65	83.2	10.1	51.1	4.98	3.49	9.93	1.67	9.5	3.16	1.07	2.8	0.46	2.52	0.41	1.07	0.19	1.7	0.4	9.42	0.06	5.69	1.7	0.19	38.4	28.8	9.55	3.02	1.47
914-1-2	894	0.19	20.9	3.69	5.6	57.8	0.3	1.24	6.57	1.37	7.96	2.55	0.75	2.04	0.24	1.63	0.27	0.65	0.11	1.28	0.36	11.5	0	0.32	0.13	0.01	27	20.4	6.58	3.11	0.69
Fresh aegirine in the top unit
723-2-1	880	0.08	11.5	0.28	4.7	89.9	0.28	0.54	3.4	0.82	6.26	2.19	0.68	1.88	0.24	1.38	0.22	0.52	0.1	1.2	0.36	13.4	0	0.23	0.06	0	19.8	13.9	5.9	2.36	0.32
723-2-2	698	0.08	22.3	1.14	6.17	84.5	0.12	1.33	6.7	1.51	9.23	2.59	0.88	2.62	0.33	2.01	0.27	0.87	0.12	1.57	0.42	12.3	0	0.47	0.03	0.02	30.5	22.2	8.22	2.7	0.61

## Sheet: Cal and Flr
Mineral	Fluorite				Calcite
Sample names	MNP1-2	MNP1-3	MNP6-1	MNP6-2	MNP1-2	MNP1-3	MNP6-1	MNP6-2
No.	1	2	3	4	1	2	3	4
Li	30.5	178	1.03	6	N.O.	N.O.	N.O.	N.O.
Mn	1373	2256	15	110	4187	3865	4228	4104
Co	6.78	2.34	N.O.	N.O.	N.O.	N.O.	N.O.	N.O.
Cd	0.22	0.78	N.O.	0.05	N.O.	N.O.	N.O.	N.O.
In	N.O.	0.17	N.O.	N.O.	N.O.	N.O.	N.O.	N.O.
Cs	N.O.	1.48	N.O.	N.O.	N.O.	N.O.	N.O.	N.O.
Ba	1987	3420	127	346	928	614	950	554
Hf	0.48	5.62	0.08	0.28	N.O.	N.O.	N.O.	N.O.
Ta	0.09	0.16	N.O.	N.O.	N.O.	N.O.	N.O.	N.O.
W	0.18	0.32	0.41	0.41	N.O.	N.O.	N.O.	N.O.
Tl	N.O.	0.86	N.O.	N.O.	N.O.	N.O.	N.O.	N.O.
Pb	119	418	5.46	39	100	105	107	118
Bi	0.38	4.4	N.O.	0.43	N.O.	N.O.	N.O.	N.O.
Th	2.02	5.75	1.34	0.29	1.1	0.9	1.8	0.4
U	0.43	5.37	0.38	0.22	1	1.4	0.7	1.2
Be	3.79	22.3	N.O.	0.85	N.O.	N.O.	N.O.	N.O.
Sc	3.65	11.6	N.O.	0.24	N.O.	N.O.	N.O.	N.O.
V	10.8	104	N.O.	1.8	N.O.	N.O.	N.O.	N.O.
Cr	3.23	6.35	4.71	4.2	N.O.	N.O.	N.O.	N.O.
Ni	2.5	3.79	15.2	13.8	N.O.	N.O.	N.O.	N.O.
Cu	5.99	9.53	0.43	0.92	N.O.	N.O.	N.O.	N.O.
Zn	117	209	8.3	21.1	8.2	15.3	11.6	9.91
Ga	1.29	18.7	0.61	0.67	N.O.	N.O.	N.O.	N.O.
Rb	2.3	178	0.54	1.06	N.O.	N.O.	N.O.	N.O.
Sr	1174	1477	2628	2383	10520	11040	11600	10920
Zr	4.75	108	0.51	1.87	N.O.	N.O.	N.O.	N.O.
Nb	0.7	11.7	0.39	0.44	N.O.	N.O.	N.O.	N.O.
Mo	0.24	0.27	0.51	0.09	N.O.	N.O.	N.O.	N.O.
Sn	0.94	9.77	N.O.	0.27	N.O.	N.O.	N.O.	N.O.
Sb	0.07	0.11	0.1	0.08	N.O.	N.O.	N.O.	N.O.
Ti	45.2	306	3.66	10.5	N.O.	N.O.	N.O.	N.O.
As	0.18	0.75	N.O.	0.3	N.O.	N.O.	N.O.	N.O.
La	174	313	206	50.6	711	755	966	736
Ce	265	504	259	96.7	1388	1511	1682	1467
Pr	28.2	51.2	28.5	14.7	160	174	186	174
Nd	97.4	176	116	80.1	622	664	710	674
Sm	14.6	24.3	22.5	19.4	97.5	104	108	107
Eu	3.49	5.64	5.79	5.25	21.9	23	23.9	23.6
Gd	10.9	16.5	23.5	22.3	64.9	68.8	71.1	73.4
Tb	1.31	1.87	2.47	2.46	7.31	7.28	7.73	7.6
Dy	7.09	10.4	12.9	12.7	37	37.4	39	38.8
Ho	1.23	1.66	2.25	2.33	5.9	5.8	6.1	6
Er	3.21	4.24	5.55	5.63	13.9	13.9	14.6	14.9
Tm	0.48	0.64	0.66	0.68	2	2	2	2.1
Yb	3.1	4.22	3.5	3.55	12	11.7	12.1	12.5
Lu	0.45	0.68	0.43	0.42	1.6	1.6	1.7	1.7
Y	38.8	64.3	191	204	146	137	150	148
∑REE	649	1179	880	521	3291	3516	3980	3487
LREE	583	1074	638	267	3000	3231	3676	3182
HREE	66.6	104	242	254	290	285	304	305
LREE/HREE	8.75	10.3	2.63	1.05	10.3	11.3	12.1	10.4
La/Yb	56	74	59	14	41	44.6	55.2	40.7
Eu/Eu*	0.28	0.28	0.25	0.25	0.79	0.78	0.78	0.77
Y/Ho	31.5	38.7	84.9	87.6	24.7	23.6	24.6	24.7
Note: N.O. – Not obtained

## Sheet: Data for cpx EPMA map
No.	Comment	F	Na2O	MgO	SiO2	P2O5	TiO2	FeO	Fe2O3	MnO	Cr2O3	Al2O3	CaO	K2O	Total
Cyrstal rim of Na-poor domin
1	Mapping2-Na-poor-1	0	8.259	4.376	50.521	0.011	0.086	21.506	23.9006	0.485	0.034	0.509	9.416	0.009	97.6066
2	Mapping2-Na-poor-2	0.22	8.484	4.162	50.77	0	0.076	21.953	24.3974	0.356	0	0.589	8.862	0	97.9164
3	Mapping2-Na-poor-3	0	8.031	4.514	51.205	0.002	0.101	21.075	23.4216	0.459	0.019	0.511	9.336	0.011	97.6106
4	Mapping2-Na-poor-4	0	8.176	4.48	50.844	0.005	0.099	21.788	24.214	0.398	0	0.508	9.324	0	98.048
1	Mapping2-Na-poor-5	0	8.097	4.26	51.794	0.025	0.066	22.089	24.5485	0.546	0.005	0.527	9.038	0	98.9065
6	Mapping2-Na-poor-6	0	8.43	4.352	51.901	0.002	0.096	20.896	23.2227	0.555	0.005	0.651	9.149	0	98.3637
7	Mapping2-Na-poor-7	0	8.249	4.348	51.555	0	0.065	21.541	23.9395	0.486	0	0.462	9.019	0.002	98.1255
8	Mapping2-Na-poor-8	0	8.326	4.237	52.205	0.014	0.08	21.94	24.3829	0.383	0	0.524	8.933	0	99.0849
9	Mapping2-Na-poor-9	0	8.255	4.238	51.618	0	0.068	21.241	23.6061	0.41	0.019	0.549	8.926	0.004	97.6931
10	Mapping2-Na-poor-10	0	7.875	4.345	52.024	0.024	0.085	20.993	23.3305	0.449	0.019	0.559	9.401	0.002	98.1135
			8.2182	4.3312	51.4437	0.0083	0.0822	21.5022	23.8964	0.4527	0.0101	0.5389	9.1404	0.0028	98.1469
		apfu	0.132597	0.107463	0.856253		0.00102922	0.29929		0.00638168	6.64516e-05	0.00528541	0.162996				Na/Mg	1.23388
Cyrstal core of Na-rich domin
6	Mapping2-Na-rich-1	0.377	10.993	1.759	51.127	0.015	0.104	26.315	29.2451	0.181	0.038	0.496	4.033	0	98.3681
7	Mapping2-Na-rich-2	0	10.851	1.952	51.934	0.002	0.097	26.199	29.1161	0.189	0	0.477	4.147	0	98.7651
8	Mapping2-Na-rich-3	0	11.23	1.629	51.754	0	0.118	26.377	29.314	0.272	0	0.485	3.573	0	98.375
9	Mapping2-Na-rich-4	0	10.586	2.486	51.266	0.007	0.092	25.189	27.9937	0.238	0	0.532	5.115	0.006	98.3217
10	Mapping2-Na-rich-5	0	10.994	1.997	51.745	0.018	0.201	26.194	29.1106	0.162	0.033	0.599	4.338	0.013	99.2106
1	Mapping2-Na-rich-6	0	8.994	3.959	51.469	0.004	0.077	22.416	24.9119	0.356	0	0.551	8.163	0.003	98.4879
2	Mapping2-Na-rich-7	0	10.969	1.734	51.456	0	0.11	25.672	28.5305	0.158	0.014	0.487	3.728	0	97.1865
3	Mapping2-Na-rich-8	0	11.389	1.739	51.567	0.018	0.106	26.312	29.2417	0.234	0.014	0.491	3.975	0	98.7747
4	Mapping2-Na-rich-9	0	10.828	1.938	51.353	0.02	0.088	26.17	29.0839	0.192	0.028	0.514	4.322	0	98.3669
5	Mapping2-Na-rich-10	0	11.066	1.864	51.482	0	0.099	25.555	28.4004	0.166	0	0.539	4.136	0	97.7524
			10.79	2.1057	51.5153	0.0084	0.1092	25.6399	28.4948	0.2148	0.0127	0.5171	4.553	0.0022	98.3609
		apfu	0.174091	0.0522454	0.857445		0.00136729	0.356883		0.00302802	8.35579e-05	0.0050716	0.0811914				Na/Mg	3.33218
